# Supplementary material for: T Cell Responses in Pregnant Women Who Received mRNA-Based Vaccination to Prevent COVID-19 Revealed Unknown Exposure to the Natural Infection and Numerous SARS-CoV-2-Specific CD4- CD8- Double Negative T Cells and Regulatory T Cells
Source: Int J Mol Sci. 2024 Feb 7;25(4):2031. doi: 10.3390/ijms25042031 (PMC10889590; doi:10.3390/ijms25042031)
Supplement: Supplementary file 1 [file ijms-25-02031-s001.zip]

Archive with 1 entries (1 files):
- ijms-2814733-supplementary.pdf
